# Supplementary material for: ABCA1-Mediated EMT Promotes Papillary Thyroid Cancer Malignancy through the ERK/Fra-1/ZEB1 Pathway
Source: Cells. 2023 Jan 10;12(2):274. doi: 10.3390/cells12020274 (PMC9857273; doi:10.3390/cells12020274)
Supplement: Supplementary file 1 [file cells-12-00274-s001.zip]

Archive with 1 entries (1 files):
- cells-2115119-supplementary.pdf
